# Supplementary material for: A Facile Method to Realize Oxygen Reduction at the Hydrogen Evolution Cathode of an Electrolytic Cell for Energy-Efficient Electrooxidation
Source: Materials (Basel). 2021 May 26;14(11):2841. doi: 10.3390/ma14112841 (PMC8198103; doi:10.3390/ma14112841)
Supplement: Supplementary file 1 [file materials-14-02841-s001.zip]

Archive with 1 entries (1 files):
- materials-1216188-supplementary.pdf
